# Supplementary material for: Flexible CNT-Interpenetrating Hierarchically Porous Sulfurized Polyacrylonitrile (CIHP-SPAN) Electrodes for High-Rate Lithium-Sulfur (Li-S) Batteries
Source: Nanomaterials (Basel). 2024 Jul 6;14(13):1155. doi: 10.3390/nano14131155 (PMC11242976; doi:10.3390/nano14131155)
Supplement: Supplementary file 1 [file nanomaterials-14-01155-s001.zip]

Archive with 1 entries (1 files):
- nanomaterials-3074948-supplementary.pdf
